# Supplementary material for: Apoptotic Effect of Combinations of T-2, HT-2, and Diacetoxyscirpenol on Human Jurkat T Cells
Source: Toxins (Basel). 2025 Apr 18;17(4):203. doi: 10.3390/toxins17040203 (PMC12030997; doi:10.3390/toxins17040203)
Supplement: Supplementary file 1 [file toxins-17-00203-s001.zip]

Archive with 1 entries (1 files):
- toxins-3535665-supplementary.pdf
